# Supplementary material for: Body Mass Index Trends before and during the COVID-19 Pandemic in Primary School Students in Split-Dalmatia County, Croatia: A Retrospective Study
Source: Nutrients. 2023 Dec 22;16(1):50. doi: 10.3390/nu16010050 (PMC10780733; doi:10.3390/nu16010050)
Supplement: Supplementary file 1 [file nutrients-16-00050-s001.zip]

Archive with 1 entries (1 files):
- nutrients-2754801-supplementary.pdf
